# Supplementary material for: Genomic analysis of Klebsiella pneumoniae isolates from Malawi reveals acquisition of multiple ESBL determinants across diverse lineages
Source: J Antimicrob Chemother. 2019 Feb 18;74(5):1223–32. doi: 10.1093/jac/dkz032 (PMC6477993; doi:10.1093/jac/dkz032)
Supplement: Supplementary Data [file dkz032_supplementary_data.xlsx]

## Sheet: Table_S1
Table S1 List and metadata of K. pneumoniae (KPN) isolates from Malawi sequenced in this study
Isolate ID	File_ID	ENA_Accession	K-Type (Match confidence)	Year	Source	Age group	Phylogroup	ST	AMP	CHL	COT	CTX	CIP	GENT
C24b	16228_1#32	ERR971978	K10 (Very high)	2009	RS	Adult	KpI	ST107	R	R	R	R	S	R
D37100	16228_1#53	ERR971999	K10 (Very high)	2006	Blood	Child	KpI	ST297	R	R	R	S	S	S
BKQ2KD	16228_1#38	ERR971984	K102 (Very high)	2012	Blood	Child	KpI	ST307	R	R	R	R	R	R
A4	16228_1#47	ERR971993	K102 (Very high)		RS	Adult	KpI	ST307	R	R	R	R	R	R
D47091	16228_1#26	ERR971972	K103 (Very high)	2008	Blood	Child	KpI	Unknowm	R	R	R	R	S	R
C28	16228_1#28	ERR971974	K106 (Good)	2009	RS	Adult	KpI	Unknown	R	S	R	R	S	R
D42680	16228_1#68	ERR972014	K107 (None)	2007	Blood	Child	KpI	ST1128	R	R	R	S	R	R
D40180	16228_1#69	ERR972015	K111 (Very high)	2006	Blood	Child	KpI	ST34	R	R	R	S	S	R
BKQ79K_2	15966_8#21	ERR926371	K114 (K11Very high)	2013	Blood	Child	KpI	ST609	S	S	S	S	S	S
8407	16228_1#15	ERR971961	K118 (None)	1998	Blood		KpI	ST1425	R	R	R	S	S	S
522B	15966_8#87	ERR926437	K122 (Very high)	1996	Blood		KpI	ST17	R	R	R	S	S	S
D41222	16228_1#3	ERR971949	K125 (High)	2007	Blood	Child	KpI	ST478	R	R	R	R	S	R
A44754	16228_1#21	ERR971967	K127 (Good)	2007	Blood	Adult	KpI	Unknown	R	R	R	R	S	R
D46208	16228_1#66	ERR972012	K13 (Very high)	2008	Blood	Child	KpI	ST4	R	R	R	R	R	R
D40443	16228_1#67	ERR972013	K133 (None)	2006	Blood	Child	KpI	ST664	R	R	R	S	R	R
BKQ2ZY	15966_8#86	ERR926436	K14 (High)	2012	Blood	Child	KpI	ST37	R	S	R	S	S	S
D25884	16228_1#55	ERR972001	K142 (Good)	2004	Blood	Child	KpI	ST290
BKR2U6	16228_1#5	ERR971951	K15 (Very high)	2013	CSF	Child	KpI	ST340	R	R	R	R	R	R
D53369	16228_1#84	ERR972030	K16 (Very high)	2009	Blood	Child	KpI	ST14	R	R	R	R	S	R
C32	16228_1#50	ERR971996	K17 (Very high)	2009	RS	Adult	KpI	Unknown	R	R	R	R	S	R
D51871	16228_1#73	ERR972019	K17 (Very high)	2009	Blood	Child	KpI	ST101	R	R	R	R	S	R
D51871B	16228_1#78	ERR972024	K17 (Very high)	2009	Blood	Child	KpI	ST101
4604	15966_8#57	ERR926407	K2 (Very high)	1997	CSF		KpI	ST14	R	S	S
D25597	16228_1#13	ERR971959	K2 (Very high)	2004	Blood	Child	KpI	ST14	R	R	R	S	S	R
A28	16228_1#30	ERR971976	K2 (Very high)	2009	RS	Adult	KpI	ST14	R	R	R	R	S	R
1023547	16228_1#36	ERR971982	K2 (Very high)	2011	Blood	Adult	KpI	ST14	R	R	R	R	S	R
8193	16228_1#56	ERR972002	K2 (Very high)	1998	Blood	Adult	KpI	ST14
D4888	16228_1#58	ERR972004	K2 (Very high)	2000	Blood	Child	KpI	ST25	R	R	R	S	S	S
B10140	16228_1#60	ERR972006	K2 (Very high)	2005	CSF	Adult	KpI	ST881	R	S	S	S	S	S
D44912	16228_1#63	ERR972009	K2 (Very high)	2008	Blood	Child	KpI	ST14	R	R	R	R	S	R
D3538	16228_1#70	ERR972016	K2 (Very high)	1999	Blood	Child	KpI	ST14	R	R	R			R
D29665	16228_1#71	ERR972017	K2 (Very high)	2005	Blood	Child	KpI	ST14	R	R	R	S	S	R
1022430	16228_1#79	ERR972025	K2 (Very high)	2011	Blood		KpI	ST14	R	R	R	R	R	R
D39172	16228_1#80	ERR972026	K2 (Very high)	2006	Blood	Child	KpI	ST14	R	R	R	R	S	R
D28005	16228_1#64	ERR972010	K20 (Very high)	2004	Blood	Child	KpI	ST268	R	R	R	S	S	R
A43903	16228_1#77	ERR972023	K20 (Very high)	2006	Blood	Adult	KpI	ST268
C18	16228_1#31	ERR971977	K23 (Very high)	2009	RS	Adult	KpI	ST39	R	R	R	R	S	R
A44810	16228_1#9	ERR971955	K23 (Very high)	2007	Blood	Adult	KpI	ST18	R	R	S	S	S	S
C24a	16228_1#74	ERR972020	K24 (Good)	2009	RS	Adult	KpI	ST15	R	R	R	R	R	R
D25466	16228_1#40	ERR971986	K24 (High)	2004	Blood	Child	KpI	ST15	R	R	R	R	R	R
D30074	16228_1#82	ERR972028	K24 (High)	2005	Blood	Child	KpI	ST20	R	S	S	S	S	S
D32265	16228_1#19	ERR971965	K24 (Very high)	2005	Blood	Child	KpI	ST45	R	R	R	S	S	S
D5105	16228_1#52	ERR971998	K25 (High)	2000	Blood	Child	KpI	ST73	R	R	R	S	S	R
C35	16228_1#76	ERR972022	K27 (Very high)	2009	RS	Adult	KpI	ST1916	R	R	R	R	S	R
1027734	16228_1#85	ERR972031	K3 (Very high)	2012	Blood	Adult	KpI	ST896	R	R	R	R	R	S
D50395	16228_1#23	ERR971969	K30 (Very high)	2009	Blood	Child	KpI	ST198	R	R	R	R	S	R
D50395	16228_1#39	ERR971985	K30 (Very high)	2009	Blood	Child	KpI	ST198	R	R	R	R	S	R
C21	16228_1#29	ERR971975	K39 (Good)	2009	RS	Adult	KpI	ST25	R	R	R	R	R	R
BKQ3KY	15966_8#93	ERR926443	K43 (Good)	2012	Blood	Child	KpI	ST106
D47244	16228_1#72	ERR972018	K43 (Good)	2008	Blood	Child	KpI	ST276	R	R	R	S	S	R
BKQAV6	16228_1#8	ERR971954	K43 (Very high)	2014	Blood	Child	KpI	ST372
BKQ2QU	15966_8#95	ERR926445	K45 (Very high)	2013	Blood	Child	KpI	ST874
1007011	16228_1#34	ERR971980	K48 (High)	2010	Blood	Adult	KpI	ST15	R	R	R	R	R	S
1011136	15966_8#89	ERR926439	K5 (Good)	2011	Blood		KpI	ST383	R	S	S	S	S	S
A45755	16228_1#57	ERR972003	K51 (High)	2007	Blood	Adult	KpI	ST231	R	R	R	R	R	S
C1408	16228_1#61	ERR972007	K57 (Very high)	1999	CSF	Child	KpI	ST218	R	R	R	S	S	R
10038396	16228_1#83	ERR972029	K57 (Very high)	2010	Blood	Adult	KpI	Unknown	R	R	R	R	S	R
3712	16228_1#14	ERR971960	K62 (Good)	1997	Blood		KpI	ST48	R	R	R	S	S	R
D36068	16228_1#2	ERR971948	K62 (Good)	2006	Blood	Child	KpI	ST664	R	R	R	S	S	R
D49363	16228_1#81	ERR972027	K62 (Good)	2008	Blood	Child	KpI	ST48	R	R	R	R	R	S
3208	16228_1#51	ERR971997	K62 (High)	1997	Blood	Adult	KpI	ST48	R	R	R	S	S	R
BKR469	15966_8#91	ERR926441	K62 (Very high)	2014	Blood	Child	KpI	ST348	R	R	R	S	R	R
7776	16228_1#18	ERR971964	K62 (Very high)	1998	Blood		KpI	ST664	R	S	S	S	S	S
D35263	16228_1#59	ERR972005	K62 (Very high)	2005	Blood	Child	KpI	ST664	R	R	R	S	S	R
6	16228_1#7	ERR971953	K63 (Very high)	1996	Blood	Adult	KpI	Unknown	R	S	S	S	S	S
D30014	16228_1#65	ERR972011	K9 (Very high)	2005	Blood	Child	KpI	ST560	R	R	R	S	S	R
C23	16228_1#75	ERR972021	K103 (Very high)	2009	RS	Adult	KpII	Unknown	R	R	R	R	R	S
D4743	16228_1#54	ERR972000	K107 (None)	2000	Blood	Child	KpII	ST283	R	S	S	S	S	S
A13	16228_1#11	ERR971957	K132 (High)	2009	RS	Adult	KpII	Unknown	R	R	R	R	S	R
BHD3XR	16228_1#4	ERR971950	K20 (High)	2014	Blood	Adult	KpIII	ST1023
B1874	15966_8#88	ERR926438	K49 (Low)	1999	Blood	Child	KpIII	ST1139	R	S	S			S
A40483	16228_1#6	ERR971952	K17 (Perfect)	2006	Blood	Adult	KPI

## Sheet: Table_S2
Table S2 List of European Nucleotide Archive accession numbers of previously published Kenyan and global KPN genomes included in this study
File_ID	ENA	Origin	phylogroup
9776_6#10	ERR315112	Kenya	KII
9870_4#11	ERR319508	Kenya	KpII
9870_4#25	ERR319522	Kenya	KpII
9870_4#44	ERR319541	Kenya	KpII
5150_1#8	ERR024827	Rest of the World	KpIII
5150_3#8	ERR024853	Rest of the World	KpIII
5150_5#2	ERR025102	Rest of the World	KpIII
9870_4#17	ERR319514	Kenya	KpIII
9870_4#39	ERR319536	Kenya	KpIII
5150_2#1	ERR024830	Rest of the World	KpII
5193_2#10	ERR025476	Rest of the World	KpII
5193_3#1	ERR025488	Rest of the World	KpII
5193_3#11	ERR025490	Rest of the World	KpII
5193_5#4	ERR025507	Rest of the World	KpII
5193_5#6	ERR025509	Rest of the World	KpII
5193_6#1	ERR025514	Rest of the World	KpII
5197_2#12	ERR025556	Rest of the World	KpII
9776_6#3	ERR315105	Kenya	KpII
9776_6#51	ERR315153	Kenya	KpII
5150_1#11	ERR024819	Rest of the World	KpI
5150_1#2	ERR024821	Rest of the World	KpI
5150_1#4	ERR024823	Rest of the World	KpI
5150_1#5	ERR024824	Rest of the World	KpI
5150_1#9	ERR024828	Rest of the World	KpI
5150_2#11	ERR024832	Rest of the World	KpI
5150_2#4	ERR024836	Rest of the World	KpI
5150_2#6	ERR024838	Rest of the World	KpI
5150_2#7	ERR024839	Rest of the World	KpI
5150_2#8	ERR024840	Rest of the World	KpI
5150_3#2	ERR024847	Rest of the World	KpI
5150_3#6	ERR024851	Rest of the World	KpI
5150_3#7	ERR024852	Rest of the World	KpI
5150_3#9	ERR024854	Rest of the World	KpI
5150_5#1	ERR025098	Rest of the World	KpI
5150_5#10	ERR025099	Rest of the World	KpI
5150_5#11	ERR025100	Rest of the World	KpI
5150_5#12	ERR025101	Rest of the World	KpI
5150_5#3	ERR025103	Rest of the World	KpI
5150_5#4	ERR025104	Rest of the World	KpI
5150_5#5	ERR025105	Rest of the World	KpI
5150_5#7	ERR025107	Rest of the World	KpI
5150_5#8	ERR025108	Rest of the World	KpI
5150_5#9	ERR025109	Rest of the World	KpI
5193_1#8	ERR025472	Rest of the World	KpI
5193_2#11	ERR025477	Rest of the World	KpI
5193_2#12	ERR025478	Rest of the World	KpI
5193_2#9	ERR025486	Rest of the World	KpI
5193_3#10	ERR025489	Rest of the World	KpI
5193_3#12	ERR025491	Rest of the World	KpI
5193_3#4	ERR025494	Rest of the World	KpI
5193_3#5	ERR025495	Rest of the World	KpI
5193_3#6	ERR025496	Rest of the World	KpI
5193_3#7	ERR025497	Rest of the World	KpI
5193_3#8	ERR025498	Rest of the World	KpI
5193_3#9	ERR025499	Rest of the World	KpI
5193_5#1	ERR025501	Rest of the World	KpI
5193_5#10	ERR025502	Rest of the World	KpI
5193_5#11	ERR025503	Rest of the World	KpI
5193_5#12	ERR025504	Rest of the World	KpI
5193_5#2	ERR025505	Rest of the World	KpI
5193_5#8	ERR025511	Rest of the World	KpI
5193_5#9	ERR025512	Rest of the World	KpI
5193_6#2	ERR025518	Rest of the World	KpI
5193_6#3	ERR025519	Rest of the World	KpI
5193_6#4	ERR025520	Rest of the World	KpI
5197_2#1	ERR025553	Rest of the World	KpI
5197_2#10	ERR025554	Rest of the World	KpI
5197_2#11	ERR025555	Rest of the World	KpI
5197_2#2	ERR025557	Rest of the World	KpI
5197_2#3	ERR025558	Rest of the World	KpI
5197_2#6	ERR025561	Rest of the World	KpI
5197_2#8	ERR025563	Rest of the World	KpI
5197_2#9	ERR025564	Rest of the World	KpI
5235_6#1	ERR025644	Rest of the World	KpI
5235_6#6	ERR025652	Rest of the World	KpI
10026_1#50	ERR323219	Kenya	KpI
10026_1#53	ERR323222	Kenya	KpI
10026_1#56	ERR323225	Kenya	KpI
9776_6#13	ERR315115	Kenya	KpI
9776_6#16	ERR315118	Kenya	KpI
9776_6#19	ERR315121	Kenya	KpI
9776_6#21	ERR315123	Kenya	KpI
9776_6#24	ERR315126	Kenya	KpI
9776_6#27	ERR315129	Kenya	KpI
9776_6#32	ERR315134	Kenya	KpI
9776_6#35	ERR315137	Kenya	KpI
9776_6#38	ERR315140	Kenya	KpI
9776_6#40	ERR315142	Kenya	KpI
9776_6#43	ERR315145	Kenya	KpI
9776_6#46	ERR315148	Kenya	KpI
9776_6#49	ERR315151	Kenya	KpI
9776_6#54	ERR315156	Kenya	KpI
9776_6#57	ERR315159	Kenya	KpI
9776_6#6	ERR315108	Kenya	KpI
9776_6#62	ERR315164	Kenya	KpI
9776_6#65	ERR315167	Kenya	KpI
9776_6#68	ERR315170	Kenya	KpI
9776_6#70	ERR315172	Kenya	KpI
9776_6#73	ERR315175	Kenya	KpI
9776_6#76	ERR315178	Kenya	KpI
9776_6#79	ERR315181	Kenya	KpI
9776_6#81	ERR315183	Kenya	KpI
9776_6#84	ERR315186	Kenya	KpI
9776_6#87	ERR315189	Kenya	KpI
9776_6#9	ERR315111	Kenya	KpI
9776_6#92	ERR315194	Kenya	KpI
9776_6#95	ERR315197	Kenya	KpI
9870_4#14	ERR319511	Kenya	KpI
9870_4#2	ERR319499	Kenya	KpI
9870_4#22	ERR319519	Kenya	KpI
9870_4#28	ERR319525	Kenya	KpI
9870_4#30	ERR319527	Kenya	KpI
9870_4#33	ERR319530	Kenya	KpI
9870_4#36	ERR319533	Kenya	KpI
9870_4#41	ERR319538	Kenya	KpI
9870_4#47	ERR319544	Kenya	KpI
9870_4#5	ERR319502	Kenya	KpI
9870_4#52	ERR319549	Kenya	KpI
9870_4#55	ERR319552	Kenya	KpI
9870_4#58	ERR319555	Kenya	KpI
9870_4#60	ERR319557	Kenya	KpI
9870_4#63	ERR319560	Kenya	KpI
9870_4#66	ERR319563	Kenya	KpI
9870_4#69	ERR319566	Kenya	KpI
9870_4#71	ERR319568	Kenya	KpI
9870_4#74	ERR319571	Kenya	KpI
9870_4#77	ERR319574	Kenya	KpI
9870_4#8	ERR319505	Kenya	KpI
9870_4#82	ERR319579	Kenya	KpI
9870_4#85	ERR319582	Kenya	KpI
9870_4#88	ERR319585	Kenya	KpI
9870_4#90	ERR319587	Kenya	KpI
9870_4#93	ERR319590	Kenya	KpI

## Sheet: Table_S3
TABLE S3 Recombination statistics of K. pneumoniae ST14 and ST15 (CC14) isolates from Malawi. Isolates were mapped to the chromosome sequence K. pneumoniae ST23 reference strain NTUH-K2044 (GenBank accession: number AP006725)
Isolate ID	ST	No. of recombination sites	No. of Recombination Blocks	r/m	Bases mapped
4604	ST14	0	0	0	5226389
D25592	ST14	0	0	0	5227674
A28	ST14	0	0	0	5072252
1023547	ST14	0	0	0	5106309
8193	ST14	7	1	0.5	5228013
44912	ST14	0	0	0	5071500
D3538	ST14	52	2	1.4	5200240
D29665	ST14	12	1	2	5226588
1022430	ST14	0	0	0	5107670
D39172	ST14	297	4	2	5113930
D53369	ST14	1688	12	8.2	5135943
1007011	ST15	701	3	12.5	5127096
D29466	ST15	181	3	4.9	5064670
C24a	ST15	68	4	1.1	5114366
